# Supplementary material for: Compound-V formations in shorebird flocks
Source: eLife. 2019 Jun 4;8:e45071. doi: 10.7554/eLife.45071 (PMC6548498; doi:10.7554/eLife.45071)
Supplement: Figure 1—source data 1. [file elife-45071-fig1-data1.zip]

Archive with 3 entries (2 files):
- Figure1/
- Figure1/figure1_data.csv
- Figure1/figure1_data_Notes.txt
