# Supplementary material for: Compound-V formations in shorebird flocks
Source: eLife. 2019 Jun 4;8:e45071. doi: 10.7554/eLife.45071 (PMC6548498; doi:10.7554/eLife.45071)
Supplement: Figure 1—source data 1. [file elife-45071-fig1-data1.zip › Figure1/figure1_data.csv]

96.821	6.3282	6.0345	98.91	18.659	5.3909	97.318	19.387	5.587	106.07	2.2919	6.8155	91.271	-9.8488	7.1744	81.929	-7.6255	7.0366	89.502	-18.016	6.3295	107.51	-6.4895	5.1599	87.815	-17.349	6.3669	102.17	6.0452	5.4922	100.88	-3.1229	6.7886	86.539	-16.715	6.0583	89.758	-18.01	5.5244	95.887	-20.512	5.7136	84.369	-10.629	6.902	96.305	-20.64	5.8984	102.41	10.405
NaN	NaN	NaN	98.786	18.402	5.3982	97.074	19.168	5.5601	105.99	2.0362	6.8143	91.179	-10.142	7.1752	81.834	-7.8841	7.0397	89.497	-18.304	6.3435	107.35	-6.7054	5.1591	87.749	-17.62	6.383	101.98	5.8249	5.4865	100.84	-3.3119	6.7371	86.533	-16.989	6.066	89.68	-18.272	5.5403	95.823	-20.798	5.7343	84.2	-10.891	6.8958	96.299	-20.929	5.8993	102.38	10.195
[truncated: 2,584 more columns]
