# Supplementary material for: Compound-V formations in shorebird flocks
Source: eLife. 2019 Jun 4;8:e45071. doi: 10.7554/eLife.45071 (PMC6548498; doi:10.7554/eLife.45071)
Supplement: Figure 1—source data 1. [file elife-45071-fig1-data1.zip › Figure1/figure1_data_Notes.txt]

XYZ coordinates of birds in the two frames used for generating figure 1 are provided. Data from each frame are provided in its own row. XYZ data are provided in triplets--the first bird's XYZ coordinates are in the first three rows, and so on. Data are in meters and were recorded at 29.97 frames per second.
