# Supplementary material for: Compound-V formations in shorebird flocks
Source: eLife. 2019 Jun 4;8:e45071. doi: 10.7554/eLife.45071 (PMC6548498; doi:10.7554/eLife.45071)
Supplement: Table 1—source data 1. [file elife-45071-table1-data1.zip › Table1/makeTable1.m]

clear
load('Table1DataB.mat','flock_data');
%Data are stored in the cell array "flock_data", with each cell providing
%the underlying data used for generating Table 1. Each cell corresponds to
%data from a single row from Table 1, and data are in the same order.

nndq = nan(20,3);       %Nearest neighbor distance percentiles in meters
nndp = nan(20,1);       %exponent of power law fit to 10 nearest neighbor distances 
xyzuq = nan(20,3);      %Flock ground speed percentiles
xyzuaq = nan(20,3);     %Flock airspeed percentiles
wind_sp = nan(20,1);    %Wind speed
wind_dir_app = nan(20,1);   %Wind direction relative to overall flock direction
zuq = nan(20,3);            %Z-speed percentiles
xyzwq = nan(20,3);          %Flock turn rate percentiles

%Generate values for Table 1 from underlying data
for i = 1:length(flock_data)
    nndq(i,:) = quantile(flock_data{i}.nnd,[0.1,0.5,0.9]);      %10th, 50th and 90th percentiles of nearest neighbor data positions
    f = fit((1:10)',flock_data{i}.nn10','power1');
    nndp(i) = f.b;                                          
    xyzuq(i,:) = quantile(flock_data{i}.gspd,[0.1,0.5,0.9]);
    xyzuaq(i,:) = quantile(flock_data{i}.airsp,[0.1,0.5,0.9]);
    wind_sp(i) = flock_data{i}.windsp;
    zuq(i,:) = quantile(flock_data{i}.Zsp(:),[0.1,0.5,0.9]);
    xyzwq(i,:) = quantile(flock_data{i}.turnrate(:),[0.1,0.5,0.9]);
    fprintf('Completed %d of 20\n', i) %Show progress
end
