# Supplementary material for: Compound-V formations in shorebird flocks
Source: eLife. 2019 Jun 4;8:e45071. doi: 10.7554/eLife.45071 (PMC6548498; doi:10.7554/eLife.45071)
Supplement: Figure 2—source data 1. [file elife-45071-fig2-data1.zip]

Archive with 4 entries (3 files):
- Figure2/
- Figure2/Figure2Data.mat
- Figure2/kernel_max.m
- Figure2/makeFigure2.m
