# Supplementary material for: Compound-V formations in shorebird flocks
Source: eLife. 2019 Jun 4;8:e45071. doi: 10.7554/eLife.45071 (PMC6548498; doi:10.7554/eLife.45071)
Supplement: Figure 3—source data 1. [file elife-45071-fig3-data1.zip]

Archive with 8 entries (7 files):
- Figure3/
- Figure3/Figure3Data.mat
- Figure3/Figure3DataNotes.txt
- Figure3/makeFigure3.m
- Figure3/makeFigure3_figure_supplement1.m
- Figure3/makeFIgure3_figure_supplement2.m
- Figure3/NeighborPositions.mat
- Figure3/swiftNeighborData_20190416c.mat
