# Supplementary material for: Compound-V formations in shorebird flocks
Source: eLife. 2019 Jun 4;8:e45071. doi: 10.7554/eLife.45071 (PMC6548498; doi:10.7554/eLife.45071)
Supplement: Figure 3—source data 1. [file elife-45071-fig3-data1.zip › Figure3/Figure3DataNotes.txt]

Neighbor position data for all 18 flocks are stored in the cell array
'all_nxyz' in the matlab file 'Figure3Data.mat'. Neighobr position data are stored as rows of XYZ triplets,
with X aligned perpedicular to the focal birds direction of travel, Y
along the focal bird's direction of travel, and Z along the vertical axis
aligned to gravity. Coordinates are in meters. The flocks are in the same 
order as the data shown in Table 1.

Scripts are also present for creating Figure 3, figure supplements 1 and 2.
These load neighbor position data in wingspans for all shorebirds ('NeighborPositions.mat') and swifts ('swiftNeighborData_20190416c.mat'),
which are in the same XYZ format as is described above.
