# Supplementary material for: Compound-V formations in shorebird flocks
Source: eLife. 2019 Jun 4;8:e45071. doi: 10.7554/eLife.45071 (PMC6548498; doi:10.7554/eLife.45071)
Supplement: Figure 3—source data 1. [file elife-45071-fig3-data1.zip › Figure3/makeFigure3.m]

% script for making Figure 3

clear
load Figure3Data.mat

% latd_m: modal lateral distance in meters for the 18 flocks shown in table 1
% traild_m: modal trailing distance in meters
% nnd_m: median nearest neighbor distance in meters
% nnd_ws: median nearest neighbor distance in wingspans
% sp: index for flock species, where 1=godwit, 2=dowitcher, 4=dunlin,
%     5=avocet
% WS: flock species wingspan.

spNames={'godwit','dowitcher','dunlin','avocet'};

for i=[1:2,4:5]
  idx=find(sp==i);
  frontd_modeM(i,1)=nanmean(traild_m(idx,:),1);     %Mean modal trailing distance for each species
  latdmM(i,1)=nanmean(latd_m(idx,:),1);             %mean modal lateral distance for each species
  WSM(i,1)=nanmean(WS(idx,:),1);                    %Species wingspan in meters
end

% markers
markers={'s','o','d','^','>','<','v','p','+','p'};

% color order to match original figure:
co=[         0    0.4470    0.7410
    0.8500    0.3250    0.0980
    0.4940    0.1840    0.5560
    0.4660    0.6740    0.1880];

figure
hold on
set(gca,'colororder',co)
for i=[1:2, 4:5]
  idx=find(sp==i);
  h=plot(latd_m(idx),-traild_m(idx),markers{i});
  markerColors{i}=h.Color;
end

for i=[1:2, 4:5]
  h=plot(latdmM(i),-frontd_modeM(i),markers{i},'markersize',6);
  h.Color=markerColors{i};
  h.MarkerFaceColor=markerColors{i};
  h=viscircles([latdmM(i),-frontd_modeM(i)],WSM(i)/2,'color',markerColors{i});
end
for i=[1:2, 4:5]
  viscircles([0,0],WSM(i)/2,'color',markerColors{i},'linestyle','--');
end
axis equal
grid on
xlim([0 1.2])
ylim([-1.2 0])
xlabel('Lateral distance (m)')
ylabel('Rearward distance (m)')
title('Metric modal lateral vs modal rear position')
legend(spNames);

figure
hold on
set(gca,'colororder',co)
for i=[1:2,4:5]
  idx=find(sp==i);
  h=plot(latd_m(idx)./WS(idx),-traild_m(idx)./WS(idx),markers{i});
  h.Color=markerColors{i};
end

for i=[1:2,4:5]
  h=plot(latdmM(i)./WSM(i),-frontd_modeM(i)./WSM(i),markers{i});
  h.Color=markerColors{i};
  h.MarkerFaceColor=markerColors{i};
  h=viscircles([latdmM(i)./WSM(i),-frontd_modeM(i)./WSM(i)],0.5,'color',markerColors{i});
end
viscircles([0,0],0.5,'color','k')
axis equal
grid on
xlim([0 1.6])
ylim([-1.6 0])
set(gca,'xtick',[0:0.25:1.6])
set(gca,'ytick',[-1.6:0.25:0])
xlabel('Lateral distance (wingspans)')
ylabel('Rearward distance (wingspans)')
title('Non-dimensional modal lateral vs modal rear position')

% stats for eLife MS
disp(['Stats on lateral distance'])
s=regstats(latd_m,WS);
disp('Regression results for modal lateral distance & wingspan')
disp(['slope = ',num2str(s.beta(2)),', R^2 = ',num2str(s.rsquare),', ','F = ',num2str(s.fstat.f),', p = ',num2str(s.fstat.pval)])

s=regstats(traild_m,WS);
disp('Regression results for modal trailing distance & wingspan')
disp(['slope = ',num2str(s.beta(2)),', R^2 = ',num2str(s.rsquare),', ','F = ',num2str(s.fstat.f),', p = ',num2str(s.fstat.pval)])

s=regstats(latd_m./WS,WS);
disp('Regression results for ND modal lateral distance & wingspan')
disp(['slope = ',num2str(s.beta(2)),', R^2 = ',num2str(s.rsquare),', ','F = ',num2str(s.fstat.f),', p = ',num2str(s.fstat.pval)])

s=regstats(latd_m./WS,nnd_m);
disp('Regression results for ND modal lateral distance & nnd')
disp(['slope = ',num2str(s.beta(2)),', R^2 = ',num2str(s.rsquare),', ','F = ',num2str(s.fstat.f),', p = ',num2str(s.fstat.pval)])

s=regstats(latd_m./WS,nnd_m./WS);
disp('Regression results for ND modal lateral distance & ND nnd')
disp(['slope = ',num2str(s.beta(2)),', R^2 = ',num2str(s.rsquare),', ','F = ',num2str(s.fstat.f),', p = ',num2str(s.fstat.pval)])

s=regstats(traild_m./WS,WS);
disp('Regression results for modal ND trailing distance & WS')
disp(['slope = ',num2str(s.beta(2)),', R^2 = ',num2str(s.rsquare),', ','F = ',num2str(s.fstat.f),', p = ',num2str(s.fstat.pval)])

s=regstats(traild_m./WS,nnd_m);
disp('Regression results for modal ND trailing distance & nnd')
disp(['slope = ',num2str(s.beta(2)),', R^2 = ',num2str(s.rsquare),', ','F = ',num2str(s.fstat.f),', p = ',num2str(s.fstat.pval)])

s=regstats(traild_m./WS,nnd_m./WS);
disp('Regression results for modal ND trailing distance & ND nnd')
disp(['slope = ',num2str(s.beta(2)),', R^2 = ',num2str(s.rsquare),', ','F = ',num2str(s.fstat.f),', p = ',num2str(s.fstat.pval)])

% some numbers for the discussion
% Dill-style alignment angle
aa=rad2deg(atan2(abs(traild_m),abs(latd_m))); % in Dill, a 0 trailing distance bird is at alignment angle 0
disp('Mean, max & min Dill-style alignment angle (degrees)')
disp([num2str(mean(aa)),' ',num2str(max(aa)),' ',num2str(min(aa))])


%% medians
% figure
% hold on
% for i=1:5W8rmdaysaregone

%   idx=find(sp==i);
%   h=plot(latd_median(idx),-frontd_median(idx),markers{i});
%   h.Color=markerColors{i};
% end
% 
% for i=1:5
%   h=plot(latd_medM(i),-frontd_medianM(i),markers{i},'markersize',6);
%   h.Color=markerColors{i};
%   h.MarkerFaceColor=markerColors{i};
%   h=viscircles([latd_medM(i),-frontd_medianM(i)],WSM(i)/2,'color',markerColors{i});
% end
% for i=1:5
%   viscircles([0,0],WSM(i)/2,'color',markerColors{i},'linestyle','--');
% end
% axis equal
% grid on
% xlim([0 1.2])
% ylim([-1.2 0])
% xlabel('Lateral distance (m)')
% ylabel('Rearward distance (m)')
% title('Metric median lateral vs median rear position')
% 
% 
% figure
% hold on
% for i=1:5
%   idx=find(sp==i);
%   h=plot(latd_median(idx)./WS(idx),-frontd_median(idx)./WS(idx),markers{i});
%   h.Color=markerColors{i};
% end
% 
% 
% for i=1:5
%   h=plot(latd_medM(i)./WSM(i),-frontd_medianM(i)./WSM(i),markers{i});
%   h.Color=markerColors{i};
%   h.MarkerFaceColor=markerColors{i};
%   h=viscircles([latd_medM(i)./WSM(i),-frontd_medianM(i)./WSM(i)],0.5,'color',markerColors{i});
% end
% viscircles([0,0],0.5,'color','k');
% axis equal
% grid on
% xlim([0 1.6])
% ylim([-1.6 0])
% xlabel('Lateral distance (wingspans)')
% ylabel('Rearward distance (wingspans)')
% title('Non-dimensional median lateral vs median rear position')


%% some fun with stats
%{
% clean out the bad dunlin that does not have a full dataset
idx=find(isnan(latd_m));
WS(idx)=NaN;
sp(idx)=NaN;

% clean out mixed-species data
WS(3:4)=NaN;

idx=[1,2,3,4,5:22]; % not sure what to do with mixed-species pairs [3,4]
tbl1=table(frontd_median(idx)./WS(idx),frontd_mode(idx)./WS(idx),...
  latd_median(idx)./WS(idx),latd_m(idx)./WS(idx),nnd_m(idx)./WS(idx), ...
  'Variablenames',{'nfd_med','nfd_mode','nld_med','nld_mode','nnnd_med'});
lme1=fitlme(tbl1,'nfd_mode~1+nfd_med');
lme2=fitlme(tbl1,'nld_mode~1+nld_med');
lme3=fitlme(tbl1,'nfd_mode~1+nnnd_med');
lme4=fitlme(tbl1,'nld_mode~1+nnnd_med');

% tbl2=table(frontd_medianM(1:5)./WSM(1:5),frontd_modeM(1:5)./WSM(1:5),...
%   latd_medM(1:5)./WSM(1:5),latdmM(1:5)./WSM(1:5), ...
%   'Variablenames',{'nfd_med','nfd_mode','nld_med','nld_mode'});
% lme3=fitlme(tbl2,'nfd_mode~1+nfd_med');
% lme4=fitlme(tbl2,'nld_mode~1+nld_med');


% stats figure
s1=regstats(latd_m(1:22)./WS(1:22),(nnd_mode_all(1:22)./WS(1:22)).^1.0);
s2=regstats(frontd_mode(1:22)./WS(1:22),(nnd_mode_all(1:22)./WS(1:22)).^1.0);
figure
hold on

% datapoints
for i=[1,2,4,5]
  idx=find(sp==i);
  h=plot((nnd_mode_all(idx)./WS(idx)).^1.0,latd_m(idx)./WS(idx),markers{i});
  h.Color=markerColors{1};
end
rng=([min(nnd_mode_all(1:22)./WS(1:22)),max(nnd_mode_all(1:22)./WS(1:22))]').^1.0;
h=plot(rng,rng*s1.beta(2)+s1.beta(1),'--');
h.Color=markerColors{1};
h=plot(rng,rng*s2.beta(2)+s2.beta(1),'-');
h.Color=markerColors{2};
for i=[1,2,4,5]
  idx=find(sp==i);
  h=plot((nnd_mode_all(idx)./WS(idx)).^1.0,frontd_mode(idx)./WS(idx),markers{i});
  h.Color=markerColors{2};
end


grid on
xlabel('nearest neighbor distance (wingspans)')
ylabel('nearest neighbor lateral or rear distance (wingspans)')
legend(spNames([1,2,4,5,11,12]),'location','best');
axis equal
%xlim([1.4 2.9])
%}
