# Supplementary material for: Compound-V formations in shorebird flocks
Source: eLife. 2019 Jun 4;8:e45071. doi: 10.7554/eLife.45071 (PMC6548498; doi:10.7554/eLife.45071)
Supplement: Figure 3—source data 1. [file elife-45071-fig3-data1.zip › Figure3/makeFigure3_figure_supplement1.m]

clear

load('swiftNeighborData_20190416c.mat');

% recast to flight direction along +y
nxyz2=nxyz2(:,[2,1,3]);

% scale to wingspan
nxyz2=nxyz2./.3;


% in-slice birds
%idx=find(abs(nxyz2(:,3))<1 & nxyz2(:,2)<0);
idx=find(abs(nxyz2(:,3))<1 & nxyz2(:,2)<0);

% reflect
nxyz2=abs(nxyz2);
%nxyz2(:,1)=abs(nxyz2(:,1));

% find aero neighbors
idx2=find(nxyz2(idx,3)<1 & nxyz2(idx,2)<2 & nxyz2(idx,1)>0.7 & nxyz2(idx,1)<1.5);

[max_x, pdx] = kernel_max(nxyz2(idx,1),true,0.2);
title(['max lateral: ',num2str(max_x),' wingspans'])

[max_y, pdy] = kernel_max(nxyz2(idx,2),true,0.2);
title(['max trailing: ',num2str(max_y),' wingspans'])

figure
binspace=.5;
[h,c] = hist3([nxyz2(idx,1),nxyz2(idx,2)],{-10-binspace/2:binspace:10+binspace/2,-10-binspace/2:binspace:10+binspace/2});
[x,y] = meshgrid(c{1},c{2});
h(size(h,2)/2,:)=h(size(h,2)/2+1,:);
h(:,size(h,1)/2)=h(:,size(h,1)/2+1);
surf(x,y,h')
set(get(gca,'child'),'FaceColor','interp','EdgeColor','interp','CDataMode','auto'); view(2)
xlim([0, 5.0]); ylim([0,5.0]);

ylabel('Forward distance (WS)');

set(gca,'TickDir','out');
%set(gca,'xticklabel',[])
a = gca;
set(a,'box','off','color','none')
%b = axes('Position',get(gca,'Position'),'box','on','xtick',[],'ytick',[]);
axes(a);
set(gca, 'ydir','reverse')
xlabel('Lateral distance (WS)');
ch=colorbar();
ch.Label.String='Count';
axes(a);
hold on
% plot aero neighbor box
plot3([0.7;0.7;1.5;1.5;0.7],[0;2;2;0;0],[3000;3000;3000;3000;3000],'k--')

% plot double-modal location
plot3(max_x,max_y,3000,'ko');

% display statistics
disp(['The aero neighbor box contains ',num2str(100*numel(idx2)/numel(idx)),'% of all horizontal plane n.n. observations']);
