# Supplementary material for: Compound-V formations in shorebird flocks
Source: eLife. 2019 Jun 4;8:e45071. doi: 10.7554/eLife.45071 (PMC6548498; doi:10.7554/eLife.45071)
Supplement: Figure 3—source data 1. [file elife-45071-fig3-data1.zip › Figure3/makeFIgure3_figure_supplement2.m]

clear

load NeighborPositions.mat

% normalize to wingspan
for i=1:numel(all_nxyz)
  all_nxyz{i}=all_nxyz{i}./WS(i);
end

fullStack=abs(cat(1,all_nxyz{:}));
fullStack(isnan(fullStack(:,1)),:)=[];

idx=find(fullStack(:,3)<1);
idx2=find(fullStack(:,3)<1 & fullStack(:,2)<2 & fullStack(:,1)>0.7 & fullStack(:,1)<1.5);

figure
[h,c] = hist3([fullStack(idx,1),fullStack(idx,2)],{-5.1:0.2:5.1,-0.1:0.2:5.1});
[x,y] = meshgrid(c{1},c{2});
h(26,:)=h(27,:); % fix interpolation of histogram edges when plotted with surf
h(:,1)=h(:,2);
surf(x,y,h')
set(get(gca,'child'),'FaceColor','interp','EdgeColor','interp','CDataMode','auto'); view(2)
xlim([0, 5.0]); ylim([0,5.0]);

ylabel('Forward distance (WS)');

set(gca,'TickDir','out');
%set(gca,'xticklabel',[])
a = gca;
set(a,'box','off','color','none')
%b = axes('Position',get(gca,'Position'),'box','on','xtick',[],'ytick',[]);
axes(a);
set(gca, 'ydir','reverse')
xlabel('Lateral distance (WS)');
ch=colorbar();
ch.Label.String='Count';
axes(a);
hold on
% plot aero neighbor box
plot3([0.7;0.7;1.5;1.5;0.7],[0;2;2;0;0],[3000;3000;3000;3000;3000],'k--')

% display statistics
disp(['The aero neighbor box contains ',num2str(100*numel(idx2)/numel(idx)),'% of all horizontal plane n.n. observations']);

% [max_x, pdx] = kernel_max(fullStack(idx,1),true,0.2);
% title(['max lateral: ',num2str(max_x),' wingspans'])
% 
% [max_y, pdy] = kernel_max(fullStack(idx,2),true,0.2);
% title(['max trailing: ',num2str(max_y),' wingspans'])
