# Supplementary material for: Compound-V formations in shorebird flocks
Source: eLife. 2019 Jun 4;8:e45071. doi: 10.7554/eLife.45071 (PMC6548498; doi:10.7554/eLife.45071)
Supplement: Figure 4—source data 1. [file elife-45071-fig4-data1.zip]

Archive with 4 entries (3 files):
- Figure4/
- Figure4/Figure4Data.mat
- Figure4/Figure4_Calculations.m
- Figure4/kernel_max.m
