# Supplementary material for: Compound-V formations in shorebird flocks
Source: eLife. 2019 Jun 4;8:e45071. doi: 10.7554/eLife.45071 (PMC6548498; doi:10.7554/eLife.45071)
Supplement: Figure 4—source data 1. [file elife-45071-fig4-data1.zip › Figure4/Figure4_Calculations.m]

clear
%Dowitchers following dowitchers and godwits
load('Figure4Data.mat');

%Species code: Dowitchers = 1; Godwits = 2;
[p,h,stats] = ranksum(dowgod(1:10:end),dowdow(1:10:end)); % Conduct test comparing lateral distances of dowitchers following dowitchers versus dowitchers following godwits.
dowdow_mode = kernel_max(dowdow,false,0.15);
fprintf('Modal lateral distance of dowitchers following dowitchers: %0.2f m\n',dowdow_mode)
dowgod_mode = kernel_max(dowgod,false,0.15);
fprintf('Modal lateral distance of dowitchers following dowitchers: %0.2f m\n',dowgod_mode)
n1 = length(dowdow)/10;                 
n2 = length(dowgod)/10;
U1 = stats.ranksum - (n1*(n1+1)/2);     %Calculate U statistic
U2 = stats.ranksum - (n2*(n2+1)/2);
U = min([U1,U2])            

%% Godwits following dowitchers and godwits
[p,h, stats] = ranksum(godgod(1:10:end),goddow(1:10:end))
godgod_mode = kernel_max(godgod,false,0.2);
fprintf('Modal lateral distance of godwits following godwits: %0.2f m\n',godgod_mode)

goddow_mode = kernel_max(goddow,false,0.2);
fprintf('Modal lateral distance of godwits following dowitchers: %0.2f m\n',goddow_mode)
n1 = length(godgod)/10;
n2 = length(goddow)/10;
U1 = stats.ranksum - (n1*(n1+1)/2);         %Calculate U statistic
U2 = stats.ranksum - (n2*(n2+1)/2);
U = min([U1,U2])
