# Supplementary material for: Compound-V formations in shorebird flocks
Source: eLife. 2019 Jun 4;8:e45071. doi: 10.7554/eLife.45071 (PMC6548498; doi:10.7554/eLife.45071)
Supplement: Figure 5—source data 1. [file elife-45071-fig5-data1.zip]

Archive with 4 entries (3 files):
- Figure5/
- Figure5/Figure5data.mat
- Figure5/makeFigure5.m
- Figure5/tyHeatMap_v2.m
