# Supplementary material for: Compound-V formations in shorebird flocks
Source: eLife. 2019 Jun 4;8:e45071. doi: 10.7554/eLife.45071 (PMC6548498; doi:10.7554/eLife.45071)
Supplement: Figure 5—source data 1. [file elife-45071-fig5-data1.zip › Figure5/makeFigure5.m]

% script for generating Figure 5

clear
load('Figure5data.mat');
%nnpos: nearest neighbor positions in XYZ coordinates. X is oriented
%   perpendicular to direction of travel, Y along the direction of travel and
%   Z along the gravity axis.
%xyz: raw xyz data
%xyzF: smoothed xyz data
%xyzF_d1: first derivative of XYZ data

wingSpan=0.77; % wingspan in meters

% get heatmap figure
tyHeatMap_v2(nnpos,wingSpan,0.3,[0,2;-2,0]);

% V formation scatterplot
figure('position',[406 406 431 420]);
ind = 80;

foo=reshape(xyzF(ind,:),3,size(xyzF,2)/3)';
fooD=reshape(nanmean(xyzF_d1(ind-3:ind+3,:)),3,size(xyzF,2)/3)';
idx=find(rnorm(fooD)>11.2 & rnorm(fooD)<19.4 & -foo(:,1)<-122 & -foo(:,1)>-167);

foo2=foo-nanmean(foo(idx,:));
flightVector=nanmean(fooD(idx,:));
flightVector=flightVector/norm(flightVector);
foo3=angleaxisRotation(foo2,repmat([0,0,-1],size(foo2,1),1),atan2(flightVector(1),flightVector(2)));
testVector=angleaxisRotation(flightVector,[0,0,-1],atan2(flightVector(1),flightVector(2)));
fooD3=angleaxisRotation(fooD,repmat([0,0,-1],size(foo2,1),1),atan2(flightVector(1),flightVector(2)));

plot(foo3(idx,1),foo3(idx,2),'o','MarkerSize',5);
hold on
plot([foo3(idx,1)';foo3(idx,1)'+fooD3(idx,1)'/10],[foo3(idx,2)';foo3(idx,2)'+fooD3(idx,2)'/10],'k-')
axis equal
ylim([-20 20])
xlabel('X (m)');
ylabel('Y (m)');
title('Overhead view of V-formation');

%Compute Generalized Linear Model for determining whether there is a
%difference in lateral position between simple and compound-V formations:
lme = fitlme(tbl,'latd~Vtype +D3 +D2 +D4 +D5 + D2 + D11 + D12 + D13')
%Note: 'Vtype' is the parameter in the model coding simple vs. compound Vs.
