# Supplementary material for: Compound-V formations in shorebird flocks
Source: eLife. 2019 Jun 4;8:e45071. doi: 10.7554/eLife.45071 (PMC6548498; doi:10.7554/eLife.45071)
Supplement: Figure 5—source data 1. [file elife-45071-fig5-data1.zip › Figure5/tyHeatMap_v2.m]

function [] = tyHeatMap_v2(nnpos,wingSpan,binSpacing,limits)

% function [] = tyHeatMap_v2(nnpos,wingSpan,binSpacing,limits)
%
% Plots the 2D heatmaps for neighbor position in and out of slide.  nnpos
% is a 3-column array of nearest neighbor positions where +Y is the flight
% direction of the focal bird, +X is lateral and +Z is up

%% plot histograms
nxyz1=abs(nnpos); % reflect to quadrant 1

figure
idx =find(abs(nxyz1(:,3))<wingSpan);
fprintf('%0.1f percent of neighbors are in-slice\n',100*numel(idx)/sum(isfinite(nxyz1(:,1))))
d=rnorm(nxyz1(idx,:))/wingSpan; % distance to in-slice birds
[N,edges] = histcounts(d);
centers=edges(1:end-1)+diff(edges);
centers=centers(N==max(N));
fprintf('[Modal Median Mean] nnd_ws in-slice: [%.1f %.1f %.1f]\n',centers(1),nanmedian(d),nanmean(d));

% out of slice
idx2 = find(abs(nxyz1(:,3))>wingSpan  & nxyz1(:,2)>0);
fprintf('%0.1f percent of neighbors are out-of-slice\n',100*numel(idx2)/sum(isfinite(nxyz1(:,1))))
d=rnorm(nxyz1(idx2,:))/wingSpan; % distance to in-slice birds
[N,edges] = histcounts(d);
centers=edges(1:end-1)+diff(edges);
centers=centers(N==max(N));
fprintf('[Modal Median Mean] nnd_ws out-of-slice: [%.1f %.1f %.1f]\n',centers(1),nanmedian(d),nanmean(d));

% convert to wingspan space
nxyz2=nxyz1/wingSpan;

[h,c] = hist3([nxyz2(idx,1),nxyz2(idx,2)],{-0.1:binSpacing:6.1,-0.1:binSpacing:6.1});
[x,y] = meshgrid(c{1},c{2});
h=h'; % fix hist3 output
h(1,:)=h(2,:); % clear out far edge bins
h(:,end)=h(:,end-1);
[m,n]=find(h==max(max(h)));
disp(['in-slice modal 2D location [l,h]: ',num2str([x(1,n(1)),-y(m(1),1)])])
surf(x,-y,h); % for birds flying along +Y
set(get(gca,'child'),'FaceColor','interp','EdgeColor','interp','CDataMode','auto'); view(2)
axis equal
xlim(limits(1,:)); ylim(limits(2,:));

xlabel('Lateral distance (wingspan)');
ylabel('Trailing distance (wingspan)');
title('In-slice neighbors');

ch=colorbar;
ch.Label.String='Neighbor count';
hold on
%plot3(nxyz2(idx,1),-nxyz2(idx,2),nxyz2(idx,3)*0+1000,'ro')
plot3(x(1,n(1)),-y(m(1),1),1000,'ro'); % plot modal location

% out of slice
figure
[h,c] = hist3([abs(nxyz2(idx2,1)),nxyz2(idx2,2)],{-.1:binSpacing:6.1,-0.1:binSpacing:6.1});
h=h'; % fix hist3 output
h(1,:)=h(2,:); % clear out far edge bins
h(:,end)=h(:,end-1);
h(end,:)=h(end-1,:); % linear interpolation into empty edge bins
h(:,1)=h(:,2);
[m,n]=find(h==max(max(h)));
disp(['out-slice modal 2D location [l,h]: ',num2str([x(1,n(1)),-y(m(1),1)])])
[x,y] = meshgrid(c{1},c{2});
surf(x,-y,h);
set(get(gca,'child'),'FaceColor','interp','EdgeColor','interp','CDataMode','auto'); view(2)
axis equal
xlim(limits(1,:)); ylim(limits(2,:));

xlabel('Lateral distance (wingspan)');
ylabel('Trailing distance (wingspan)');
title('Out-of-slice neighbors');

%set(gca,'ytick',[-2,-1.5,-1,-.5,0]);
ch=colorbar;
ch.Label.String='Neighbor count';
hold on
plot3(x(1,n(1)),-y(m(1),1),1000,'ro'); % plot modal location
