# Supplementary material for: Compound-V formations in shorebird flocks
Source: eLife. 2019 Jun 4;8:e45071. doi: 10.7554/eLife.45071 (PMC6548498; doi:10.7554/eLife.45071)
Supplement: Figure 6—source data 1. [file elife-45071-fig6-data1.zip]

Archive with 7 entries (6 files):
- Figure6/
- Figure6/circ_confmean.m
- Figure6/circ_mean.m
- Figure6/circ_r.m
- Figure6/Figure6aData.mat
- Figure6/figure6b_data.csv
- Figure6/makeFigure6a.m
