# Supplementary material for: Compound-V formations in shorebird flocks
Source: eLife. 2019 Jun 4;8:e45071. doi: 10.7554/eLife.45071 (PMC6548498; doi:10.7554/eLife.45071)
Supplement: Figure 6—source data 1. [file elife-45071-fig6-data1.zip › Figure6/makeFigure6a.m]

clear
load('Figure6aData.mat');
%al: Flock modal position data for the 18 flocks and for distances of 2, 4,
%6, 8 and max wingspans
%Note: xyz coordinate data for panel 6b are stored in the file
%      'figure6b_data.csv'
idx = find(al(:,1) <pi/2);
figure;

%Find mean modal angle and upper and lower 95% confidence limits for from
%data from all flocks where modal position at 2 wingspans is < pi/2
for i = 1:5
    idx = find(al(:,1) < pi/2 & ~isnan(al(:,i)));
    [mu(i) ul(i) ll(i)] = circ_mean(al(idx,i));
    polarplot([ll(i),ul(i)],[i*2,i*2],'k'); hold on;
end
polarplot(mu, 2:2:10);

%Find mean modal angle and upper and lower 95% confidence limits for from
%data from all flocks where modal position at 2 wingspans is > pi/2
for i = 1:5
    idx2 = find(al(:,1) > pi/2 & ~isnan(al(:,i)));
    [mu(i) ul(i) ll(i)] = circ_mean(al(idx2,i));
    %Adjust values from first to third quadrant
    mu(i) = mu(i) + pi;     %
    ul(i) = ul(i) + pi;     %Upper 95% CI
    ll(i) = ll(i) + pi;     %Lower 95% CI
    polarplot([ll(i),ul(i)],[i*2,i*2],'k'); hold on;
end

polarplot(mu, 2:2:10);
set(gca,'ThetaDir','counterclockwise', 'ThetaZeroLocation','bottom');
