# Supplementary material for: Compound-V formations in shorebird flocks
Source: eLife. 2019 Jun 4;8:e45071. doi: 10.7554/eLife.45071 (PMC6548498; doi:10.7554/eLife.45071)
Supplement: Table 2—source data 1. [file elife-45071-table2-data1.zip]

Archive with 5 entries (4 files):
- Table2/
- Table2/circ_corrcc.m
- Table2/circ_mean.m
- Table2/Table2Data.mat
- Table2/Table2Tests.m
