# Supplementary material for: Compound-V formations in shorebird flocks
Source: eLife. 2019 Jun 4;8:e45071. doi: 10.7554/eLife.45071 (PMC6548498; doi:10.7554/eLife.45071)
Supplement: Table 2—source data 1. [file elife-45071-table2-data1.zip › Table2/circ_corrcc.m]

function [rho pval ts] = circ_corrcc(alpha1, alpha2)
%
% [rho pval ts] = circ_corrcc(alpha1, alpha2)
%   Circular correlation coefficient for two circular random variables.
%
%   Input:
%     alpha1	sample of angles in radians
%     alpha2	sample of angles in radians
%
%   Output:
%     rho     correlation coefficient
%     pval    p-value
%
% References:
%   Topics in circular statistics, S.R. Jammalamadaka et al., p. 176
%
% PHB 6/7/2008
%
% Circular Statistics Toolbox for Matlab

% By Philipp Berens, 2009
% berens@tuebingen.mpg.de - www.kyb.mpg.de/~berens/circStat.html

if size(alpha1,2) > size(alpha1,1)
	alpha1 = alpha1';
end

if size(alpha2,2) > size(alpha2,1)
	alpha2 = alpha2';
end

if length(alpha1)~=length(alpha2)
  error('Input dimensions do not match.')
end

% compute mean directions
n = length(alpha1);
alpha1_bar = circ_mean(alpha1);
alpha2_bar = circ_mean(alpha2);

% compute correlation coeffcient from p. 176
num = sum(sin(alpha1 - alpha1_bar) .* sin(alpha2 - alpha2_bar));
den = sqrt(sum(sin(alpha1 - alpha1_bar).^2) .* sum(sin(alpha2 - alpha2_bar).^2));
rho = num / den;	

% compute pvalue
l20 = mean(sin(alpha1 - alpha1_bar).^2);
l02 = mean(sin(alpha2 - alpha2_bar).^2);
l22 = mean((sin(alpha1 - alpha1_bar).^2) .* (sin(alpha2 - alpha2_bar).^2));

ts = sqrt((n * l20 * l02)/l22) * rho;

pval = 2 * (1 - normcdf(abs(ts)));
