# Supplementary material for: Compound-V formations in shorebird flocks
Source: eLife. 2019 Jun 4;8:e45071. doi: 10.7554/eLife.45071 (PMC6548498; doi:10.7554/eLife.45071)
Supplement: Table 2—source data 1. [file elife-45071-table2-data1.zip › Table2/Table2Tests.m]

clear
load('Table2Data.mat')
% alr: alignment direction of each flock in radians%     
% flock_d: median flight direction of the flock in the camera frame in radians
% turn_rated is the mean flock turn rate in degrees/s

% Test for relationship between flock alignment direction and apparent wind
% direction
idx = find(~isnan(alr));
[rho pval ts] = circ_corrcc(alr(idx),windr(idx));
disp('Circular Correlation results for flock alignment direction and apparent wind direction')
disp(['R^2 = ',num2str(rho^2),', t = ',num2str(ts),', p = ',num2str(pval)])


%Test for relationship between flock alignment direction and flock turn
%rate

[B,BINT,R,RINT,STATS] = regress(ald,[ones(size(turn_rated)) turn_rated]);

disp('Linear Regression results for flock alignment direction and flock turn rate')
disp(['R^2 = ',num2str(STATS(1)),', F = ',num2str(STATS(2)),', p = ',num2str(STATS(3))])


% Test for relationship between flock alignment direction and camera
% direction:

[rho pval ts] = circ_corrcc(alr(idx).*2,flock_d(idx).*pi/180);

disp('Circular Correlation results for flock alignment direction and flight direction relative to camera')
disp(['R^2 = ',num2str(rho^2),', t = ',num2str(ts),', p = ',num2str(pval)])
