# Supplementary material for: Compound-V formations in shorebird flocks
Source: eLife. 2019 Jun 4;8:e45071. doi: 10.7554/eLife.45071 (PMC6548498; doi:10.7554/eLife.45071)
Supplement: Table 3—source data 1. [file elife-45071-table3-data1.zip]

Archive with 3 entries (2 files):
- Table3/
- Table3/MakeTable3.m
- Table3/Table3Data.mat
