# Supplementary material for: Compound-V formations in shorebird flocks
Source: eLife. 2019 Jun 4;8:e45071. doi: 10.7554/eLife.45071 (PMC6548498; doi:10.7554/eLife.45071)
Supplement: Table 3—source data 1. [file elife-45071-table3-data1.zip › Table3/MakeTable3.m]

clear
load('Table3Data.mat')
% airspeeds: bird airspeeds in m/s
% sp3: Godwits
% sp2: Avocets
% edgeda: Edge distance in meters
% wb_freqa: wingbeat frequency
% nnd_ws: nearest neighbor distance in wingspans
% foar: flock order (0 front, 1 back)
% lat_close: variable coding whether bird is flying in predicted position
%            for aerodynamic benefit
% nnsp2: nearest neighbor species (-1, smaller neighbor; 0, same species; 1
%        larger species)
% zua: Z-speed

%Run Airspeed Model
mdl = fitlme(tbl,'airspeeds~ sp3 + sp2 + edgeda + wb_freqa + nnd_ws +foar+lat_close')

%Wingbeat Frequency Model
mdl2 = fitlme(tbl,'wb_freqa~ sp3 + sp2 + airspeeds + foar + nnd_ws + nnsp2+zua')

%Wingbeat Frequencty Model w/ aerodynamic neighbor term
mdl2 = fitlme(tbl,'wb_freqa~ sp3 + sp2 + airspeeds + foar + nnd_ws + nnsp2 + zua + lat_close')
