# Supplementary material for: Compound-V formations in shorebird flocks
Source: eLife. 2019 Jun 4;8:e45071. doi: 10.7554/eLife.45071 (PMC6548498; doi:10.7554/eLife.45071)
Supplement: Figure 7—source data 1. [file elife-45071-fig7-data1.zip]

Archive with 3 entries (2 files):
- Figure7/
- Figure7/Figure7Data.mat
- Figure7/makeFigure7.m
