# Supplementary material for: Compound-V formations in shorebird flocks
Source: eLife. 2019 Jun 4;8:e45071. doi: 10.7554/eLife.45071 (PMC6548498; doi:10.7554/eLife.45071)
Supplement: Figure 7—source data 1. [file elife-45071-fig7-data1.zip › Figure7/makeFigure7.m]

%% Make 2D heat map showing residual airspeedaverage wingbeat frequency
%cd '\\HEDRICKLABNAS\hedricklabnas\projects\shorebirds2017\data\CollatedData\WingbeatFrequency'
clear
load('Figure7Data.mat')
% tbl2: data for creating airspeed model (See Table 3 supporting data for
%      more information
% lat_distws: lateral distance data in wingspans
% fb_distws: trailing distance in winspans


% Create full model predicting airspeed (See Table 3 supplementary data for
% more information)
mdl = fitlme(tbl2,'airspeeds~ sp3 + sp2 + edgeda + wb_freqa + nnd_ws +foar'); % full model

binSpace=0.5;

R = residuals(mdl);
xav = lat_distws;   %Lateral distance in wingspans
yav = fb_distws;    %Front-back distance in wingspans
X = -binSpace/2:binSpace:3.0;    %X bins
Y = -binSpace/2:binSpace:3.0;    %Y bins
wb_med = nan(length(X)-1, length(Y)-1);
for i = 1:length(X)-1
    for j = 1:length(Y)-1
        idx = find(xav > X(i) & xav <= X(i+1) & yav > Y(j) & yav <= Y(j+1));
        wb_med(i,j) = nanmedian(R(idx));    %Median of residuals
        if length(idx) < 20
            wb_med(i,j) = nan;        %Filter results for very small sample sizes.
        end
    end
end
%wb_med(1,1) = 0;

figure; 
[Xs,Ys] = meshgrid(X(1:end-1) + (X(2)-X(1))/2, Y(1:end-1) + (Y(2)-Y(1))/2);

s = surf(Xs,Ys,wb_med','FaceColor','interp','EdgeColor','none');
set(gca,'XAxisLocation','bottom','YAxisLocation','left','ydir','reverse');
ylabel('Trailing Distance (wingspans)');
xlabel('Lateral Distance (wingspans)');
c=colorbar;
c.Label.String='Residual airspeed (m/s)';
view(2);
xlim([0,2.5]);
ylim([0,2.5]);

% new axis for contour to make sure it's above the surface and not messing
% with the color scheme
a2=axes('position',get(gca,'position'));
hold on

view(2);
xlim([0,2.5]);
ylim([0,2.5]);
set(a2,'XAxisLocation','bottom','YAxisLocation','left','ydir','reverse');
set(a2,'color','none')
set(a2,'xtick',[])
set(a2,'ytick',[])

%% Make 2D heat map showing residual airspeedaverage wingbeat frequency
%cd '\\HEDRICKLABNAS\hedricklabnas\projects\shorebirds2017\data\CollatedData\WingbeatFrequency'

%load('wingbeatFrequencyDataFinal3.mat')

% Create reduced model for predicting airspeed (See Supplementary data from
% Table 3 for more information
mdl = fitlme(tbl2,'airspeeds~ sp3 + sp2 + wb_freqa'); % reduced model

binSpace=0.5;

R = residuals(mdl);
%R = airspeeds; R(sp3) = nan; R(sp2) = nan;
xav = lat_distws;   %Lateral distance in wingspans
yav = fb_distws;    %Front-back distance in wingspans
X = -binSpace/2:binSpace:3.0;    %X bins
Y = -binSpace/2:binSpace:3.0;    %Y bins
wb_med = nan(length(X)-1, length(Y)-1);
for i = 1:length(X)-1
    for j = 1:length(Y)-1
        idx = find(xav > X(i) & xav <= X(i+1) & yav > Y(j) & yav <= Y(j+1));
        wb_med(i,j) = nanmedian(R(idx));    %Median of residuals
        if length(idx) < 20
            wb_med(i,j) = nan;        %Filter results for very small sample sizes.
        end
        %wb_med(i,j) = length(idx);         %Use to get sample sizes
        %wb_med(i,j) = nanmedian(fo(idx));
    end
end
%wb_med(1,1) = 0;
figure; 
[Xs,Ys] = meshgrid(X(1:end-1) + (X(2)-X(1))/2, Y(1:end-1) + (Y(2)-Y(1))/2);

s = surf(Xs,Ys,wb_med','FaceColor','interp','EdgeColor','none');
set(gca,'XAxisLocation','bottom','YAxisLocation','left','ydir','reverse');
%s.ZData = s.ZData-0.2;
ylabel('Trailing Distance (wingspans)');
xlabel('Lateral Distance (wingspans)');
c=colorbar;
c.Label.String='Residual airspeed (m/s)';
view(2);
xlim([0,2.5]);
ylim([0,2.5]);

% new axis for contour to make sure it's above the surface and not messing
% with the color scheme
a2=axes('position',get(gca,'position'));
hold on

%{
% interpolate data for contours
Xn = -binSpace/2:binSpace/5:3.0;    %X bins
Yn = -binSpace/2:binSpace/5:3.0;    %Y 
[Xns,Yns] = meshgrid(Xn(1:end-1) + (Xn(2)-Xn(1))/2, Yn(1:end-1) + (Yn(2)-Yn(1))/2);
wb_med(isnan(wb_med))=-0.001;
zi = griddata(Xs,Ys,wb_med',Xns,Yns,'cubic');

[M, ch] = contour3(Xns,Yns,zi,[0 0],'linewidth',1);
ch.LineColor='k';
%}
%c.Color = 'k';
%c.ZData = c.ZData - 0.2;
view(2);
xlim([0,2.5]);
ylim([0,2.5]);
set(a2,'XAxisLocation','bottom','YAxisLocation','left','ydir','reverse');
set(a2,'color','none')
set(a2,'xtick',[])
set(a2,'ytick',[])
